# Supplementary material for: Angioedema Caused by Drugs That Prevent the Degradation of Vasoactive Peptides: A Pharmacovigilance Database Study
Source: J Clin Med. 2021 Nov 25;10(23):5507. doi: 10.3390/jcm10235507 (PMC8658484; doi:10.3390/jcm10235507)
Supplement: Supplementary file 1 [file jcm-10-05507-s001.zip]

Archive with 1 entries (1 files):
- jcm-1453190-Supplementary.pdf
